# Supplementary material for: Development of a Cell-Based SARS-CoV-2 Pseudovirus Neutralization Assay Using Imaging and Flow Cytometry Analysis
Source: Int J Mol Sci. 2023 Aug 2;24(15):12332. doi: 10.3390/ijms241512332 (PMC10418775; doi:10.3390/ijms241512332)
Supplement: Supplementary file 1 [file ijms-24-12332-s001.zip]

Archive with 2 entries (2 files):
- ijms-2501002-supplementary figures.pdf
- MDPI-Supplemental Table S1.pdf
